# Supplementary material for: A Systematic Review of Clinical Pharmacokinetics of Inhaled Antiviral
Source: Medicina (Kaunas). 2023 Mar 23;59(4):642. doi: 10.3390/medicina59040642 (PMC10145512; doi:10.3390/medicina59040642)
Supplement: Supplementary file 1 [file medicina-59-00642-s001.zip]

Archive with 1 entries (1 files):
- medicina-2288681-supplementary.pdf
